# Supplementary material for: A Town-Level Comprehensive Intervention Study to Reduce Salt Intake in China: Cluster Randomized Controlled Trial
Source: Nutrients. 2022 Nov 7;14(21):4698. doi: 10.3390/nu14214698 (PMC9654622; doi:10.3390/nu14214698)
Supplement: Supplementary file 1 [file nutrients-14-04698-s001.zip]

Archive with 1 entries (1 files):
- nutrients-1923755-supplementary.pdf
